# Supplementary material for: High-Density Lipoprotein Cholesterol and Cognitive Function in Older Korean Adults Without Dementia: Apolipoprotein E4 as a Moderating Factor
Source: Nutrients. 2025 Jul 14;17(14):2321. doi: 10.3390/nu17142321 (PMC12297950; doi:10.3390/nu17142321)
Supplement: Supplementary file 1 [file nutrients-17-02321-s001.zip]

Archive with 1 entries (1 files):
- nutrients-3655362-supplementary.pdf
